# Supplementary material for: Novel Antioxidant Self-Assembled Peptides Extracted from Azumapecten farreri Meat: In Vitro- and In Silico-Assisted Identification
Source: Antioxidants (Basel). 2024 Jun 28;13(7):790. doi: 10.3390/antiox13070790 (PMC11273597; doi:10.3390/antiox13070790)
Supplement: Supplementary file 1 [file antioxidants-13-00790-s001.zip]

Archive with 1 entries (1 files):
- antioxidants-3038333-supplementary.pdf
